# Supplementary material for: Hydroxyacid Oxidase 1, a Glutamine Metabolism-Associated Protein, Predicts Poor Patient Outcome in Luminal Breast Cancer
Source: Int J Mol Sci. 2024 Oct 28;25(21):11572. doi: 10.3390/ijms252111572 (PMC11545845; doi:10.3390/ijms252111572)
Supplement: Supplementary file 1 [file ijms-25-11572-s001.zip]

Archive with 1 entries (1 files):
- ijms-3252877-supplementary.pdf
